# Supplementary material for: Integrative Analysis of the Predictive Value of Perilipin Family on Clinical Significance, Prognosis and Immunotherapy of Glioma
Source: Biomedicines. 2023 Mar 24;11(4):1009. doi: 10.3390/biomedicines11041009 (PMC10136080; doi:10.3390/biomedicines11041009)
Supplement: Supplementary file 1 [file biomedicines-11-01009-s001.zip]

Archive with 1 entries (1 files):
- biomedicines-2199361-supplementary.pdf
